# Supplementary material for: The socioeconomic impacts of Rift Valley fever: A rapid review
Source: PLoS Negl Trop Dis. 2024 Aug 29;18(8):e0012347. doi: 10.1371/journal.pntd.0012347 (PMC11361445; doi:10.1371/journal.pntd.0012347)
Supplement: S1 Supplementary Information — (XLSX) [file pntd.0012347.s001.xlsx]

## Sheet: Sheet1
ID	Author	Year	Title	Source	Anaysis	Abstract	Country	Region	Level	Analysis	Functional Unit
64	Christopher W. Woods, Adam M. Karpati, Thomas Grein, Noel McCarthy, Peter Gaturuku, Eric Muchiri, Lee Dunster, Alden Henderson, Ali S. Khan, Robert Swanepoel, Isabelle Bonmarin, Louise Martin, Philip Mann, Bonnie L. Smoak, Michael Ryan, Thomas G. Ksiazek, Ray R. Arthur, Andre Ndikuyeze, Naphtali N. Agata, Clarence J Peters, the World Health Organization Hemorrhagic Fever Task Force	2002	An Outbreak of Rift Valley Fever in Northeastern Kenya, 1997-98	PubMed		In December 1997, 170 hemorrhagic fever-associated deaths were reported in Garissa District, Kenya. Laboratory testing identified evidence of acute Rift Valley fever virus (RVFV). Of the 171 persons enrolled in a cross-sectional study, 31(18%) were anti-RVFV immunoglobulin (Ig) M positive. An age-adjusted IgM antibody prevalence of 14% was estimated for the district. We estimate approximately 27,…	Kenya	Garissa	National / regional	Outbreak data Cross-sectional	Infection rate
1	USAID	2008	East Africa Regional Food Security Update: Rapid assessment of Garissa livestock market. Available at: www.fews.net/docs (accessed on 1 September 2013)	Google Scholar	Quantitative		Kenya	North East	Regional / National Level	Risk assessment	Monetary
2	Lichoti, K. J	2009	Surveillance for RVF in Eastern Africa with reference to the outbreaks in Kenya and Tanzania, in Re-emergence of Rift Valley fever in Southern Africa: how to better predict and respond?, Bloemfontein, South Africa.	Google Scholar	Quantitative		Kenya Tanzania		National	Surveillance	Monetary
4	Rich, K., Baker, D., Okike, I., & Wanyoike, F.	2009	The role of value chain analysis in animal disease impact studies: methodology and case studies of Rift Valley fever in Kenya and avian influenza in Nigeria, in 12th conference of the International Society for Veterinary Epidemiology and Economics, Durban, South Africa, 10-14 August 2009, ILRI, Nairobi.	Google Scholar	Quantitative	An overlooked component in the socio-economic analysis of animal diseases is its impact in the larger livestock value chain. Cumulatively, downstream impacts can often dwarf the impacts of disease at the farm level, but public policy tends to concentrate primarily on losses accruing to producers. Within this environment, recognizing the vertical relations within chains, and the synergistic, compl…	Kenya	North East	Household / Regional / National Level	Value chain Analysis	Monetary
3	Rich, K. M. & Wanyoike, F	2010	An assessment of the regional and national socio-economic impacts of the 2007 Rift Valley fever outbreak in Kenya, Am.J.Trop.Med.Hyg. 83, 52-57.	Scientific databases	Quantitative	Although Rift Valley fever (RVF) has significant impacts on human health and livestock production, it can also induce significant (and often overlooked) economic losses among various stakeholders in the marketing chain. This work assesses and quantifies the multi-dimensional socio-economic impacts of the 2007 RVF outbreak in Kenya based on a rapid assessment of livestock value chains in the north…	Kenya	North East	Household / Regional / National Level	Socioeconomic Value chain Analysis	Monetary
92	Peninah Munyua, Rees M. Murithi, Sherrilyn Wainwright, Jane Githinji, Allen Hightower, David Mutonga, Joseph Macharia, Peter M. Ithondeka, Joseph Musaa, Robert F. Breiman, Peter Bloland, M. Kariuki Njenga	2010	Rift Valley Fever Outbreak in Livestock in Kenya, 2006–2007	PubMed	Qauntittative	Abstract. We analyzed the extent of livestock involvement in the latest Rift Valley fever (RVF) outbreak in Kenya that started in December 2006 and continued until June 2007. When compared with previous RVF outbreaks in the coun_x0002_try, the 2006–07 outbreak was the most extensive in cattle, sheep, goats, and camels affecting thousands of animals in 29 of 69 administrative districts across six …	Kenya		National / regional	Outbreak data Review	Seropositivity
116	Karl M. Rich, Francis Wanyoike	2010	An Assessment of the Regional and National Socio-Economic Impacts of the 2007 Rift Valley Fever Outbreak in Kenya	PubMed	Quantitative	Although Rift Valley fever (RVF) has significant impacts on human health and livestock production, it can also induce significant (and often overlooked) economic losses among various stakeholders in the marketing chain. This work assesses and quantifies the multi-dimensional socio-economic impacts of the 2007 RVF outbreak in Kenya based on a rapid assessment of livestock value chains in the north…	Kenya	Garissa / Ijara	National / regional	Socioeconomic Value chain Analysis
100		2010	Decision-Support Tool for Prevention and Control of Rift Valley Fever Epizootics in the Greater Horn of Africa: Consultative Group for RVF Decision Support	PubMed		In East Africa, Rift Valley fever (RVF) usually occurs as explosive epizootics with prolonged inter-epidemic periods on the order of 8 to 10 years. The episodic nature of the disease and the rapid evolution of outbreaks create spe_x0002_cial challenges for its mitigation and control. Following the events of the 2006 and 2007 RVF outbreak in East Africa, decision-makers assembled their collective …	Africa
58	Hani Boshra, Gema Lorenzo, Núria Busquets, Alejandro Brun	2011	Rift Valley Fever: Recent Insights into Pathogenesis and Prevention	PubMed		Rift Valley fever virus (RVFV) is a zoonotic pathogen that primarily affects ruminants but can also be lethal in humans. A negative-stranded RNA virus of the family Bunyaviridae, this pathogen is transmitted mainly via mosquito vectors. RVFV has shown the ability to inflict significant damage to livestock and is also a threat to public health. While outbreaks have traditionally occurred in sub-Sa…
76	Osama Ahmed Hassan, Clas Ahlm, Rosemary Sang, Magnus Evander	2011	The 2007 Rift Valley Fever Outbreak in Sudan	PubMed		Abstract: Rift Valley fever (RVF) is a neglected, emerging, mosquito-borne disease with severe negative impact on human and animal health and economy. RVF is caused by RVF virus (RVFV) affecting humans and a wide range of animals. The virus is transmitted through bites from mosquitoes and exposure to viremic blood, body fluids, or tissues of infected animals. During 2007 a large RVF outbreak occu…	Sudan
115	David M. Hartley, Jennifer L. Rinderknecht, Terry L. Nipp, Neville P. Clarke, Gary D. Snowder, the National Center for Foreign Animal and Zoonotic Disease Defense Advisory Group on Rift Valley Fever	2011	Potential Effects of Rift Valley Fever in the United States	PubMed	Qualitative	Rift Valley fever virus (RVFV) has been the cause of disease outbreaks throughout Africa and the Arabian Peninsula, and the infection often results in heavy economic costs through loss of livestock. If RVFV, which is common to select agent lists of the US Department of Health and Human Services and the US Department of Agriculture, entered the United States, either by accidental or purposeful mea…	States
143	Abdo-Salem S, Tran A, Grosbois V, Gerbier G, Al-Qadasi M, Saeed K, Etter E, Thiry E, Roger F, Chevalier V	2011	Can environmental and socioeconomic factors explain the recent emergence of Rift Valley fever in Yemen, 2000-2001?	PubMed		Rift Valley fever (RVF) is a major vector-borne zoonosis first identified on the African continent in the early 1900s. In 2000, RVF was reported for the first time in Yemen. In this study, we provide a descriptive analysis of the period 1999-2007 in Yemen, taking into account the environmental and socioeconomic factors likely to have been involved in the emergence of RVF in the country. We charac…	Yemen
6	Sindato, C., Karimuribo, E., & Mboera, E. G.	2012	The epidemiology and socio-economic impact of Rift Valley fever epidemics in Tanzania: A review, Onderstepoort J.Vet.Res. 79, E1.	Google Scholar	Quantitative	A review was conducted to provide comprehensive update on Rift Valley fever (RVF) in Tanzania, with particular attention devoted to trend of occurrence, epidemiological factors, socio-economic impact and measures which were applied to its control. Information presented in this paper was obtained through extensive literature review. Rift Valley fever was documented for the first time in Tanzania i…	Tanzania		Household / Regional / National Level	Literature Review	Monetary
5	Orinde, A. B., Kimani, T., Schelling, E., Omolo, J., Kikuvi, G. M., & Njenga, K. M	2012	Estimation of the Rift Valley Fever burden of disease in the 2006/2007 outbreak in Kenya., in 61st Conference of the American society of Tropical Medicine and Hygiene, Atlanta, GA, USA, 11-15 November 2012, Ed. ILRI, Nairobi.	Google Scholar	Quantitative		Kenya	North East	Household	Disease burden	DALYs
145	Heinrich N, Saathoff E, Weller N, Clowes P, Kroidl I, Ntinginya E, Machibya H, Maboko L, Löscher T, Dobler G, Hoelscher M	2012	High seroprevalence of Rift Valley FEVER AND EVIDENCE FOR ENDEMIC circulation in Mbeya region, Tanzania, in a cross-sectional study.	PubMed		Background: The Rift Valley fever virus (RVFV) is an arthropod-borne phlebovirus. RVFV mostly causes outbreaks among domestic ruminants with a major economic impact. Human infections are associated with these events, with a fatality rate of 0.5-2%. Since the virus is able to use many mosquito species of temperate climates as vectors, it has a high potential to spread to outside Africa. Methodolog…	Tanzania	Mbeya Region	Regional
60	Osman Dar, Sabrina McIntyre, Sue Hogarth, David Heymann	2013	Rift Valley Fever and a New Paradigm of Research and Development for Zoonotic Disease Control	PubMed		Although Rift Valley fever is a disease that, through its wider societal effects, disproportionately affects vulnerable communities with poor resilience to economic and environ_x0002_mental challenge, Rift Valley fever virus has since its dis_x0002_covery in 1931 been neglected by major global donors and disease control programs. We describe recent outbreaks af_x0002_fecting humans and animals an…	Somalia		National	Review	Monetary
87	Brett N. Archer, Juno Thomas, Jacqueline Weyer, Ayanda Cengimbo, Dadja E. Landoh, Charlene Jacobs, Sindile Ntuli, Motshabi Modise, Moshe Mathonsi, Morton S. Mashishi, Patricia A. Leman, Chantel le Roux, Petrus Jansen van Vuren, Alan Kemp, Janusz T. Paweska, Lucille Blumberg	2013	Epidemiologic Investigations into Outbreaks of Rift Valley Fever in Humans, South Africa, 2008–2011	PubMed		Rift Valley fever (RVF) is an emerging zoonosis posing a public health threat to humans in Africa. During sporadic RVF outbreaks in 2008–2009 and widespread epidemics in 2010–2011, 302 laboratory-confirmed human infections, in_x0002_cluding 25 deaths (case-fatality rate, 8%) were identified. In_x0002_cidence peaked in late summer to early autumn each year, which coincided with incidence rate patt…	South Africa
88	Augustino A Chengula, Robinson H Mdegela, Christopher J Kasanga	2013	Socio-economic impact of Rift Valley fever to pastoralists and agro pastoralists in Arusha, Manyara and Morogoro regions in Tanzania	PubMed	Qaulitative	Rift Valley fever (RVF) is a viral notifiable zoonotic disease primarily of domestic ruminants that causes significant socio-economic impacts. Using the 2006–07 outbreak cases, this study aimed to establish the socio-economic impact of RVF and assessing knowledge, attitude and practice of livestock keepers towards controlling RVF in selected areas of Tanzania. Data were collected in Arusha, Manya…	Tanzania	Arusha / Manyara / Morogoro	Regional	Cross-sectional	Socioeconmic factors
94	John M. Drake, Ali N. Hassan, John C. Beier	2013	A statistical model of Rift Valley fever activity in Egypt	PubMed		Rift Valley fever (RVF) is a viral disease of animals and humans and a global public health concern due to its ecological plasticity, adaptivity, and potential for spread to countries with a temperate climate. In many places, outbreaks are episodic and linked to climatic, hydrologic, and socioeconomic factors. Although outbreaks of RVF have occurred in Egypt since 1977, attempts to identify risk …	Egypt		Nationally	Model
148	Chengula AA, Mdegela RH, Kasanga CJ.	2013	Socio-economic impact of Rift Valley fever to pastoralists and agro pastoralists in Arusha, Manyara and Morogoro regions in Tanzania.	PubMed		Rift Valley fever (RVF) is a viral notifiable zoonotic disease primarily of domestic ruminants that causes significant socio-economic impacts. Using the 2006-07 outbreak cases, this study aimed to establish the socio-economic impact of RVF and assessing knowledge, attitude and practice of livestock keepers towards controlling RVF in selected areas of Tanzania. Data were collected in Arusha, Manya…	Tanzania.	Arusha / Manyara / Morogoro	Regional		Knowledge, attitudes and practices
150	Lafaye M, Sall B, Ndiaye Y, Vignolles C, Tourre YM, Borchi FO, Soubeyroux JM, Diallo M, Dia I, Ba Y, Faye A, Ba T, Ka A, Ndione JA, Gauthier H, Lacaux JP.	2013	Rift Valley fever dynamics in Senegal: a project for pro-active adaptation and improvement of livestock raising management.	PubMed		The multi-disciplinary French project "Adaptation à la Fiévre de la Vallée du Rift" (AdaptFVR) has concluded a 10-year constructive interaction between many scientists/partners involved with the Rift Valley fever (RVF) dynamics in Senegal. The three targeted objectives reached were (i) to produce--in near real-time--validated risk maps for parked livestock exposed to RVF mosquitoes/vectors bites;…	Senegal		National	Review
7	M. Peyre, V. Chevalier, S. Abdo-Salem, A. Velthuis, N. Antoine-Moussiaux, E. Thiry, F. Roger	2014	A Systematic Scoping Study of the Socio-Economic Impact of Rift Valley Fever: Research Gaps and Needs	Google Scholar	Qualitative Quantative	Rift Valley fever (RVF) is a severe mosquito-borne disease affecting humans and domestic ruminants. RVF virus has been reported in most African countries, as well as in the Arabic Peninsula. This paper reviews the different types of socio-economic impact induced by RVF disease and the attempts to evaluate them. Of the 52 papers selected for this review, 13 types of socio-economic impact were iden…	Global Kenya and Tanzania Horn of Afica Somalia Yemen and Suadi Arabia USA Sudan		Household / Regional / National Level	Socioeconomics Scoping review	Monetary Livestock loses Human loses
106	Calvin Sindato, Esron D. Karimuribo, Dirk U. Pfeiffer, Leonard E. G. Mboera, Fredrick Kivaria, George Dautu, Bett Bernard, Janusz T. Paweska	2014	Spatial and Temporal Pattern of Rift Valley Fever Outbreaks in Tanzania; 1930 to 2007	PubMed		Abstract Background: Rift Valley fever (RVF)-like disease was first reported in Tanzania more than eight decades ago and the last large outbreak of the disease occurred in 2006–07. This study investigates the spatial and temporal pattern of RVF outbreaks in Tanzania over the past 80 years in order to guide prevention and control strategies. Materials and Methods: A retrospective study was carried…	Tanzania		National / regional	Model	Spatial
119	T.J.D. Knight-Jones, F. Njeumi, A. Elsawalhy, J. Wabacha, J. Rushton	2014	Risk assessment and cost-effectiveness of animal health certification methods for livestock export in Somalia	PubMed		Livestock export is vital to the Somali economy. To protect Somali livestock exports from costly import bans used to control the international spread of disease, better certification of livestock health status is required. We performed quantitative risk assessment and cost-effectiveness analysis on different health certification protocols for Somali livestock exports for six transboundary disease…	Somalia		Nationally	Cost-effectiveness
120	Osama Ahmed Hassan, Clas Ahlm, Magnus Evander	2014	A need for One Health approach – lessons learned from outbreaks of Rift Valley fever in Saudi Arabia and Sudan	PubMed		Introduction Rift Valley fever (RVF) is an emerging viral zoonosis that impacts human and animal health. It is transmitted from animals to humans directly through exposure to blood, body fluids, or tissues of infected animals or via mosquito bites. The disease is endemic to Africa but has recently spread to Saudi Arabia and Yemen. Our aim was to compare two major outbreaks of RVF in Saudi Arabia …	Sudan / Saudi Arabia		National / regional	Review	Disease burden / monetary
156	Knight-Jones TJ, Njeumi F, Elsawalhy A, Wabacha J, Rushton J.	2014	Risk assessment and cost-effectiveness of animal health certification methods for livestock export in Somalia.	PubMed		Livestock export is vital to the Somali economy. To protect Somali livestock exports from costly import bans used to control the international spread of disease, better certification of livestock health status is required. We performed quantitative risk assessment and cost-effectiveness analysis on different health certification protocols for Somali livestock exports for six transboundary disease…	Somalia.
32	Yanyu Xiao, John C. Beier, Robert Stephen Cantrell, Chris Cosner, Donald L. DeAngelis, Shigui Ruan	2015	Modelling the Effects of Seasonality and Socioeconomic Impact on the Transmission of Rift Valley Fever Virus	PubMed		Rift Valley fever (RVF) is an important mosquito-borne viral zoonosis in Africa and the Middle East that causes human deaths and significant economic losses due to huge incidences of death and abortion among infected livestock. Outbreaks of RVF are sporadic and associated with both seasonal and socioeconomic effects. Here we propose an almost periodic three-patch model to investigate the transmis…	Egypt	Nile Delta	Regional / National Level	Model	burden
37	Farida Chamchod, Chris Cosner, R. Stephen Cantrell, John C. Beier, Shigui Ruan	2015	Transmission Dynamics of Rift Valley Fever Virus: Effects of Live and Killed Vaccines on Epizootic Outbreaks and Enzootic Maintenance	PubMed		Rift Valley fever virus (RVFV) is an arthropod-borne viral pathogen that causes significant morbidity and mortality in small ruminants throughout Africa and the Middle East. Due to the sporadic and explosive nature of RVF outbreaks, vaccination has proved challenging to reduce RVFV infection in the ruminant population. Currently, there are two available types of vaccines, live and killed, in ende…
47	Geoffrey Otieno Muga, Washington Onyango-Ouma, Rosemary Sang, Hippolyte Affognon	2015	Sociocultural and Economic Dimensions of Rift Valley Fever	PubMed		Health researchers have advocated for a cross-disciplinary approach to the study and prevention of infectious zoonotic diseases, such as Rift Valley Fever. It is believed that this approach can help bring out the social determinants and effects of the zoonotic diseases for the design of appropriate interventions and public health policy. A comprehensive literature review using a systematic search…	Kenya	Northeast	National/ Regional	Sociocultural and Economic Literature Review	Monetary / Mortality
62	A. Desirée LaBeaud, Sarah Pfeil, Samuel Muiruri, Saidi Dahir, Laura J. Sutherland, Zachary Traylor, Ginny Gildengorin, Eric M. Muchiri, John Morrill, C. J. Peters, Amy G. Hise, James W Kazura, Charles H. King	2015	Factors Associated with Severe Human Rift Valley Fever in Sangailu, Garissa County, Kenya	PubMed		Background Mosquito-borne Rift Valley fever virus (RVFV) causes acute, often severe, disease in live_x0002_stock and humans. To determine the exposure factors and range of symptoms associated with human RVF, we performed a population-based cross-sectional survey in six villages across a 40 km transect in northeastern Kenya. Methodology/Principal Findings: Methodology/Principal Findings: A systema…	Kenya	Garissa	Regional	Risk factors Cross-sectional
61	Mark O. Nanyingi, Peninah Munyua, Stephen G. Kiama, Gerald M. Muchemi, Samuel M. Thumbi, Austine O. Bitek, Bernard Bett, Reese M. Muriithi, M. Kariuki Njenga	2015	A systematic review of Rift Valley Fever epidemiology 1931–2014	PubMed		Background: Rift Valley Fever (RVF) is a mosquito-borne viral zoonosis that was first isolated and characterized in 1931 in Kenya. RVF outbreaks have resulted in significant losses through human illness and deaths, high livestock abortions and deaths. This report provides an overview on epidemiology of RVF including ecology, molecular diversity spatiotemporal analysis, and predictive risk modelin…	Global		National	Systematic Review	Risk Factors
133	Muga GO, Onyango-Ouma W, Sang R, Affognon H.	2015	Sociocultural and economic dimensions of Rift Valley fever.	PubMed		Health researchers have advocated for a cross-disciplinary approach to the study and prevention of infectious zoonotic diseases, such as Rift Valley Fever. It is believed that this approach can help bring out the social determinants and effects of the zoonotic diseases for the design of appropriate interventions and public health policy. A comprehensive literature review using a systematic search…	Kenya	Garissa / Ijara / Lamu	Regional	Socioeconomic data Review
146	Xiao Y, Beier JC, Cantrell RS, Cosner C, DeAngelis DL, Ruan S.	2015	Modelling the effects of seasonality and socioeconomic impact on the transmission of rift valley Fever virus	PubMed		Rift Valley fever (RVF) is an important mosquito-borne viral zoonosis in Africa and the Middle East that causes human deaths and significant economic losses due to huge incidences of death and abortion among infected livestock. Outbreaks of RVF are sporadic and associated with both seasonal and socioeconomic effects. Here we propose an almost periodic three-patch model to investigate the transmis…	Egypt	Nile Delta	Regional	Model	Seasonal
147	Wensman JJ, Lindahl J, Wachtmeister N, Torsson E, Gwakisa P, Kasanga C, Misinzo G.	2015	A study of Rift Valley fever virus in Morogoro and Arusha regions of Tanzania - serology and farmers' perceptions	PubMed		Introduction: Rift Valley fever (RVF) is a zoonosis primarily affecting ruminants, resulting in epidemic abortions, fever, nasal and ocular discharges, haemorrhagic diarrhoea, and a high mortality rate among young animals. Rift Valley fever virus (RVFV) is an arthropod-borne RNA virus occurring in epizootic periods associated with heavy rainfall. The last outbreak of RVF in Tanzania was in 2006-2…	Tanzania	Morogoro: Mvomero Ngorongoro Ulanga	Regional / farm level	Cross-sectional	Seropositivity
17	Marycelin Baba, Daniel K Masiga, Rosemary Sang, Jandouwe Villinger	2016	Has Rift Valley fever virus evolved with increasing severity in human populations in East Africa?	PubMed	Qualitative	Rift Valley fever (RVF) outbreaks have occurred across eastern Africa from 1912 to 2010 approximately every 4-15 years, most of which have not been accompanied by significant epidemics in human populations. However, human epidemics during RVF outbreaks in eastern Africa have involved 478 deaths in 1998, 1107 reported cases with 350 deaths from 2006 to 2007 and 1174 cases with 241 deaths in 2008. …	East Africa		National Household	Review	Monetary Human loss
23	Tabitha Kimani, Esther Schelling, Bernard Bett, Margaret Ngigi, Tom Randolph, Samuel Fuhrimann	2016	Public Health Benefits from Livestock Rift Valley Fever Control: A Simulation of Two Epidemics in Kenya	PubMed		n controlling Rift Valley fever, public health sector optimises health benefits by considering cost_x0002_effective control options. We modelled cost-effectiveness of livestock RVF control from a public health perspective in Kenya. Analysis was limited to pastoral and agro-pastoral system high-risk areas, for a 10-year period incor_x0002_porating two epidemics: 2006/2007 and a hypothetical one in…	Kenya			Cost effectiveness model	Cost
44	John M. Gachohi, M. Kariuki Njenga, Philip Kitala, Bernard Bett	2016	Modelling Vaccination Strategies against Rift Valley Fever in Livestock in Kenya	PubMed		Background The impacts of vaccination on the transmission of Rift Valley fever virus (RVFV) have not been evaluated. We have developed a RVFV transmission model comprising two hosts— cattle as a separate host and sheep and goats as one combined host (herein after referred to as sheep)—and two vectors—Aedes species (spp) and Culex spp—and used it to pre_x0002_dict the impacts of: (1) reactive vacc…	Kenya			Model - Vaccination strategy
140	Taylor D, Hagenlocher M, Jones AE, Kienberger S, Leedale J, Morse AP.	2016	Environmental change and Rift Valley fever in eastern Africa: projecting beyond HEALTHY FUTURES	PubMed		Outbreaks of Rift Valley fever (RVF), a relatively recently emerged zoonosis endemic to large parts of sub-Saharan Africa that has the potential to spread beyond the continent, have profound health and socio-economic impacts, particularly in communities where resilience is already low. Here output from a new, dynamic disease model [the Liverpool RVF (LRVF) model], driven by downscaled, bias-corre…	East Africa	Burundi / Kenya / Rwanda / Uganda / Tanznia	National	Risk assessment	Climate variables
102	Boushab Mohamed Boushab, Fatima Zahra Fall-Malick, Sidi El Wafi Ould Baba, Mohamed Lemine Ould Salem, Marie Roseline Darnycka Belizaire, Hamade Ledib, Mohamed Mahmoud Ould Baba Ahmed, Leonardo Kishi Basco, Hampaté Ba	2016	Severe Human Illness Caused by Rift Valley Fever Virus in Mauritania, 2015	PubMed	Quantitative	Background. Rift Valley Fever epizootics are characterized by numerous abortions and mortality among young animals. In humans, the illness is usually characterized by a mild self-limited febrile illness, which could progress to more serious complications. Objectives. The aim of the present prospective study was to describe severe clinical signs and symptoms of Rift Valley Fever in southern Maurit…	Mauritania	Aleg / Kiffa hospitals	Regional	Cross-sectional	Seropositivity
103	Yousif E Himeidan	2016	Rift Valley fever: current challenges and future prospects	PubMed	Qualitative	Abstract: Rift Valley fever (RVF) is a zoonotic, mosquito-borne viral disease that affects human health and causes significant losses in the livestock industry. Recent outbreaks have led to severe human infections with high mortality rates. There are many challenges to applying effective pre_x0002_ventive and control measures, including weak infrastructure of health facilities, lack of capacity a…	Global		National	Review
108	H. Gil, W. A. Qualls, C. Cosner, D.L. DeAngelis, A. Hassan, A. M. Gad, S. Ruan, S. R. Cantrell, J. C. Beier	2016	A model for the coupling of the Greater Bairam and local environmental factors in promoting Rift-Valley Fever epizootics in Egypt	PubMed	Qualitative	Objectives—Rift-Valley Fever (RVF) is a zoonotic mosquito-borne disease in Africa and the Arabian Peninsula. Drivers for this disease vary by region and are not well understood for North African countries such as Egypt. A deeper understanding of RVF risk factors would inform disease management policies. Study design—The present study employs mathematical and computational modeling techniques to a…	Egypt
109	D. L. Pendell, J. L. Lusk, T. L. Marsh, K. H. Coble, S. C. Szmania	2016	Economic Assessment of Zoonotic Diseases: An Illustrative Study of Rift Valley Fever in the United States	PubMed	Quantitative	This study evaluates the economic consequences of a Rift Valley Fever outbreak, a virus that spreads from livestock to humans, often through mosquitoes. Develop_x0002_ing a ‘one health’ economic framework, economic impacts on agricultural pro_x0002_ducers and consumers, government costs of response, costs and disruptions to non-agricultural activities in the epidemiologically impacted region, and…	States	Colorado, Iowa, Kansas, Missouri, Nebraska and Oklahoma	National	Economic Assesment
16	Bonto Faburay, Angelle Desiree LaBeaud, D. Scott McVey, William C. Wilson, Juergen A. Richt	2017	Current Status of Rift Valley Fever Vaccine Development	PubMed	Qualitative	Rift Valley Fever (RVF) is a mosquito-borne zoonotic disease that presents a substantial threat to human and public health. It is caused by Rift Valley fever phlebovirus (RVFV), which belongs to the genus Phlebovirus and the family Phenuiviridae within the order Bunyavirales. The wide distribution of competent vectors in non-endemic areas coupled with global climate change poses a significant thr…	Global		National
56	Renaud Lancelot, Marina Béral, Vincent Michel Rakotoharinome, Soa-Fy Andriamandimby, Jean-Michel Héraud, Caroline Coste, Andrea Apolloni, Cécile Squarzoni-Diaw, Stéphane de La Rocque, Pierre B. H. Formenty, Jérémy Bouyer, G. R. William Wint, Eric Cardinale	2017	Drivers of Rift Valley fever epidemics in Madagascar	PubMed		Rift Valley fever (RVF) is a vector-borne viral disease widespread in Africa. The primary cycle involves mosquitoes and wild and domestic ruminant hosts. Humans are usually contaminated after contact with infected ruminants. As many environmental, agricul_x0002_tural, epidemiological, and anthropogenic factors are implicated in RVF spread, the multidisciplinary One Health approach was needed to i…	Madagascar		National / regional
70	Osama Ahmed Hassan, Hippolyte Affognon, Joacim Rocklöv, Peter Mburu, Rosemary Sang, Clas Ahlm, Magnus Evander	2017	The One Health approach to identify knowledge, attitudes and practices that affect community involvement in the control of Rift Valley fever outbreaks	PubMed		ift Valley fever (RVF) is a viral mosquito-borne disease with the potential for global expan_x0002_sion, causes hemorrhagic fever, and has a high case fatality rate in young animals and in humans. Using a cross-sectional community-based study design, we investigated the knowledge, attitudes and practices of people living in small village in Sudan with respect to RVF out_x0002_breaks. A special On…	Sudan	Mabroka Sagadi village in the Managil locality, Gezira State, Sudan	Regional	Cross-sectional	Knowledge, attitudes and practices
66	Edna N. Mutua, Salome A. Bukachi, Bernard K. Bett, Benson A. Estambale, Isaac K. Nyamongo	2017	“We do not bury dead livestock like human beings”: Community behaviors and risk of Rift Valley Fever virus infection in Baringo County, Kenya	PubMed		Background Rift Valley Fever (RVF), is a viral zoonotic disease transmitted by Aedes and Culex mosqui_x0002_toes. In Kenya, its occurrence is associated with increased rains. In Baringo County, RVF was first reported in 2006–2007 resulting in 85 human cases and 5 human deaths, besides livestock losses and livelihood disruptions. This study sought to investigate the county’s cur_x0002_rent RVF ris…	Kenya	Baringo	National / regional	Social Cross-sectional	Knowledge, attitudes and practices
71	Hippolyte Affognon, Peter Mburu, Osama Ahmed Hassan, Sarah Kingori, Clas Ahlm, Rosemary Sang, Magnus Evander	2017	Ethnic groups’ knowledge, attitude and practices and Rift Valley fever exposure in Isiolo County of Kenya	PubMed		Rift Valley fever (RVF) is an emerging mosquito-borne viral hemorrhagic fever in Africa and the Arabian Peninsula, affecting humans and livestock. For spread of infectious diseases, including RVF, knowledge, attitude and practices play an important role, and the under_x0002_standing of the influence of behavior is crucial to improve prevention and control efforts. The objective of the study was t…	Kenya	Isiolo	Regional	Social Cross-sectional	Knowledge, attitudes and practices
134	Atkins C, Freiberg AN	2017	Recent advances in the development of antiviral therapeutics for Rift Valley fever virus infection.	PubMed		Rift Valley fever virus (RVFV) is a mosquito-borne bunyavirus endemic to sub-Saharan Africa and the Arabian Peninsula and the etiological agent of Rift Valley fever. Rift Valley fever is a disease of major public health and economic concern, affecting livestock and humans. In ruminants, RVFV infection is characterized by high mortality rates in newborns and near 100% abortion rates in pregnant an…	Kenya			Review on new therapeutics
138	Nanyingi MO, Muchemi GM, Thumbi SM, Ade F, Onyango CO, Kiama SG, Bett B.	2017	Seroepidemiological Survey of Rift Valley Fever Virus in Ruminants in Garissa, Kenya	PubMed		Introduction: Rift Valley fever (RVF) is a vector-borne zoonotic disease caused by phlebovirus in the family Bunyaviridae. In Kenya, major outbreaks occurred in 1997-1998 and 2006-2007 leading to human deaths, huge economic losses because of livestock morbidity, mortality, and restrictions on livestock trade. Aim: This study was conducted to determine RVF seroprevalence in cattle, sheep, and goat…	Kenya	Garissa	Regional	Epi	Seropositivity
25	Nma Bida Alhaji, Olutayo Olajide Babalobi, Yiltawe Wungak, Hussaini Gulak Ularamu	2018	Participatory survey of Rift Valley fever in nomadic pastoral communities of North-central Nigeria: The associated risk pathways and factors	PubMed		Rift Valley fever (RVF) is an emerging neglected mosquito-borne viral zoonotic disease of domestic animals and humans, with potential for global expansion. The objectives of this study were: to assess perceived relative burden and seasonality of RVF in nomadic cattle herds and validate the burden with sero-prevalence impact; and assess perceived risk fac_x0002_tors associated with the disease and…	Nigeria	North-central	Farm level	Cross-sectional
41	Robert F. Brand, Melinda K. Rostal, Alan Kemp, Assaf Anyamba, Herman Zwiegers, Cornelius W. Van Huyssteen, William B. Karesh, Janusz T. Paweska	2018	A phytosociological analysis and description of wetland vegetation and ecological factors associated with locations of high mortality for the 2010-11 Rift Valley fever outbreak in South Africa	PubMed		Rift Valley fever (RVF) is endemic in Africa and parts of the Middle East. It is an emerging zoonotic disease threat to veterinary and public health. Outbreaks of the disease have severe socio-economic impacts. RVF virus emergence is closely associated with specific endorheic wetlands that are utilized by the virus’ mosquito vectors. Limited botanical vegeta_x0002_tion surveys had been published …	South Africa	western Free State and adjacent Northern Cape
65	Nma Bida Alhaji, Olutayo Olajide Babalobi, Tajudeen Opeyemi Isola	2018	A quantitative exploration of nomadic pastoralists’ knowledge and practices towards Rift Valley fever in Niger State, North-central Nigeria: The associated socio-cultural drivers	PubMed		Rift Valley fever (RVF) is a vector-borne re-emerging viral zoonosis that mainly affects poor and marginalized populations in Africa and the Middle East. The study assessed pastoralists' knowledge/awareness and preventive measures towards RVF in Fulani nomadic pastoral communities of Niger State, North-central Nigeria. An in_x0002_terview questionnaire-based cross-sectional survey was conducted i…	Nigeria	North central	National / regional
73	Abade Ahmed, Jabir Makame, Fyumagwa Robert, Keyyu Julius, Matee Mecky	2018	Sero-prevalence and spatial distribution of Rift Valley fever infection among agro-pastoral and pastoral communities during Interepidemic period in the Serengeti ecosystem, northern Tanzania	PubMed		Abstract Background: In the past two decades, Rift Valley Fever (RVF) outbreaks have been reported twice in Tanzania, with the most recent outbreak occurring in 2006/07. Given the ecology and climatic factors that support mosquito vectors in the Serengeti ecosystem, we hypothesized a continued transmission of RVF virus (RVFV) during interepidemic periods. This study was carried out to determine s…	Tanzania	Serengeti	Regional	Cross-sectional	Seropositivity
80	Sebastian Napp, Veronique Chevalier, Núria Busquets, Paolo Calistri, Jordi Casal, Mohamed Attia, Rehab Elbassal, Heba Hosni, Hatem Farrag, Noura Hassan, Rasha Tawfik, Sohair Abd Elkader, Shahin Bayomy	2018	Understanding the legal trade of cattle and camels and the derived risk of Rift Valley Fever introduction into and transmission within Egypt	PubMed	Quantitative	Rift Valley Fever (RVF) is a mosquito-borne zoonosis, which may cause significant losses for the livestock sector and have serious public health implications. Egypt has been repeat_x0002_edly affected by RVF epidemics, mainly associated to the importation of animals from sub_x0002_Saharan countries, where the disease is endemic. The objective of our study was the improvement of the surveillance a…	Egypt		National / regional	Vaccine strategy	Livestock trade
93	Melinda K. Rostal, Noam Ross, Catherine Machalaba, Claudia Cordel, Janusz T. Paweska, William B. Karesh	2018	Benefits of a one health approach: An example using Rift Valley fever	PubMed		One Health has been promoted by international institutions as a framework to improve public health outcomes. Despite strong overall interest in One Health, country-, local- and project-level implementation remains limited, likely due to the lack of pragmatic and tested operational methods for implementation and metrics for eva_x0002_luation. Here we use Rift Valley fever virus as an example to de…	Madagascar Mayotte		National	Model	monetary
117	Petrus Jansen van Vuren, Joe Kgaladi, Venessa Patharoo, Phumza Ohaebosim, Veerle Msimang, Babsy Nyokong, Janusz T. Paweska	2018	Human Cases of Rift Valley Fever in South Africa, 2018	PubMed	Qualitative	Major Rift Valley fever (RVF) epidemics in South Africa occur at irregular intervals, usually spanning several decades, with human cases rarely reported in the absence of widespread outbreaks in livestock. This report describes four cases of RVF in farm workers associated with an isolated outbreak on a sheep farm in the Free State Province of South Africa, in 2018. In contrast to the last major R…	Africa
151	Brand RF, Rostal MK, Kemp A, Anyamba A, Zwiegers H, Van Huyssteen CW, Karesh WB, Paweska JT.	2018	A phytosociological analysis and description of wetland vegetation and ecological factors associated with locations of high mortality for the 2010-11 Rift Valley fever outbreak in South Africa	PubMed		Rift Valley fever (RVF) is endemic in Africa and parts of the Middle East. It is an emerging zoonotic disease threat to veterinary and public health. Outbreaks of the disease have severe socio-economic impacts. RVF virus emergence is closely associated with specific endorheic wetlands that are utilized by the virus' mosquito vectors. Limited botanical vegetation surveys had been published with re…	South Africa	100km north and south of Bloemfontein and 100 km west and east of these points	Regional
155	Alhaji NB, Babalobi OO, Isola TO.	2018	A quantitative exploration of nomadic pastoralists' knowledge and practices towards Rift Valley fever in Niger State, North-central Nigeria: The associated socio-cultural drivers.	PubMed		Rift Valley fever (RVF) is a vector-borne re-emerging viral zoonosis that mainly affects poor and marginalized populations in Africa and the Middle East. The study assessed pastoralists' knowledge/awareness and preventive measures towards RVF in Fulani nomadic pastoral communities of Niger State, North-central Nigeria. An interview questionnaire-based cross-sectional survey was conducted in rando…	Nigeria
10	Mohamed Fawzy, Yosra A. Helmy	2019	The One Health Approach is Necessary for the Control of Rift Valley Fever Infections in Egypt: A Comprehensive Review	PubMed	Qualitative	Rift Valley fever (RVF) is an emerging transboundary, mosquito-borne, zoonotic viral disease caused high morbidity and mortality in both human and ruminant populations. It is considered an important threat to both agriculture and public health in African and the Middle Eastern countries including Egypt. Five major RVF epidemics have been reported in Egypt (1977, 1993, 1994, 1997, and 2003). The v…	Egypt		National		Socioeconmic status
28	Veerle Msimang, Peter N. Thompson, Petrus Jansen van Vuren, Stefano Tempia, Claudia Cordel, Joe Kgaladi, Jimmy Khosa, Felicity J. Burt, Janice Liang, Melinda K. Rostal, William B. Karesh, Janusz T. Paweska	2019	Rift Valley Fever Virus Exposure amongst Farmers, Farm Workers, and Veterinary Professionals in Central South Africa	PubMed		ift Valley fever (RVF) is a re-emerging arboviral disease of public health and veterinary importance in Africa and the Arabian Peninsula. Major RVF epidemics were documented in South Africa in 1950–1951, 1974–1975, and 2010–2011. The number of individuals infected during these outbreaks has, however, not been accurately estimated. A total of 823 people in close occupational contact with livestock…	South Africa	Central Free State and Northern Cape Provinces.	Farm level	Risk factors
57	Rania Salah Eldien Bashir, Osama Ahmed Hassan	2019	A One Health perspective to identify environmental factors that affect Rift Valley fever transmission in Gezira state, Central Sudan	PubMed		Abstract Background: Rift Valley fever (RVF) is a zoonotic viral vector-borne disease that affects both animals and humans and leads to severe economic consequences. RVF outbreaks are triggered by a favorable environment and flooding, which enable mosquitoes to proliferate and spread the virus further. RVF is endemic to Africa and has spread to Saudi Arabia and Yemen. There is great concern that …	Sudan	Gezira	National / regional	Model
124	Sohel Ahmed, Julio D Dávila, Adriana Allen, Mordechai (MUKI) Haklay, Cecilia Tacoli, Eric M Fèvre	2019	Does urbanization make emergence of zoonosis more likely? Evidence, myths and gaps	PubMed		Rapid urbanization in the global South is adding epidemiological and nutritional challenges and increasing disease and health burdens for citizens. Greater movement of people, animals, food and trade often provides favourable grounds for the emergence of infectious diseases, including zoonoses. We conduct a rapid evidence scan to explore what is known and hypothesized about the links between urba…				Review
85	Edna Mutua, Nicoline de Haan, Dan Tumusiime, Christine Jost, Bernard Bett	2019	A Qualitative Study on Gendered Barriers to Livestock Vaccine Uptake in Kenya and Uganda and Their Implications on Rift Valley Fever Control	PubMed	qualitative	Rift Valley fever (RVF) is a zoonotic disease of great public health and economic importance transmitted by mosquitoes. The main method of preventing the disease is vaccination of susceptible livestock before outbreaks occur. Studies on RVF vaccines have focused on the production processes, safety, and efficacy standards but those on uptake and adoption levels are rare. This study sought to under…	Kenya / Uganda	Kenya: Murang'a / Kwale Uganda: Ibanda / Arua	Regional	Social Gender Cross-sectional	Vaccine uptake
135	Wanyoike F, Mtimet N, Bett B.	2019	Willingness to pay for a Rift valley fever (RVF) vaccine among Kenyan cattle producers	PubMed		A double bounded contingent valuation (CV) model was used to assess the Willingness to Pay (WTP) for vaccination of cattle against RVF in a sample of 276 livestock producers in Murang'a, Laikipia and Kwale Counties. While the level of awareness about the disease was rather low, nearly all respondents expressed willingness to have their animals vaccinated against the disease. Average WTP was highe…	Kenya	Murang'a / Laikipia / Kwale	Regional	Willingness to pay	Monetary
153	Mutua E, de Haan N, Tumusiime D, Jost C, Bett B.	2019	A Qualitative Study on Gendered Barriers to Livestock Vaccine Uptake in Kenya and Uganda and Their Implications on Rift Valley Fever Control.	PubMed		Rift Valley fever (RVF) is a zoonotic disease of great public health and economic importance transmitted by mosquitoes. The main method of preventing the disease is vaccination of susceptible livestock before outbreaks occur. Studies on RVF vaccines have focused on the production processes, safety, and efficacy standards but those on uptake and adoption levels are rare. This study sought to under…	Uganda
18	Compton J. Tucker, Katherine A. Melocik, Assaf Anyamba, Kenneth J. Linthicum, Shamsudeen F. Fagbo, Jennifer L. Small	2020	Reanalysis of the 2000 Rift Valley fever outbreak in Southwestern Arabia	PubMed	Qualitataive Quantitative	The first documented Rift Valley hemorrhagic fever outbreak in the Arabian Peninsula occurred in northwestern Yemen and southwestern Saudi Arabia from August 2000 to Sep_x0002_tember 2001. This Rift Valley fever outbreak is unique because the virus was introduced into Arabia during or after the 1997–1998 East African outbreak and before August 2000, either by wind-blown infected mosquitos or by i…	Saudi Arabia	Southwestern	National		Fatality rate DALYs Monetary
19	Melinda K. Rostal, Sarah Cleaveland, Claudia Cordel, Lara van Staden, Louise Matthews, Assaf Anyamba, William B. Karesh, Janusz T. Paweska, Daniel T. Haydon, Noam Ross	2020	Farm-Level Risk Factors of Increased Abortion and Mortality in Domestic Ruminants during the 2010 Rift Valley Fever Outbreak in Central South Africa	PubMed	Quantitative	(1) Background: Rift Valley fever (RVF) outbreaks in domestic ruminants have severe socio-economic impacts. Climate-based continental predictions providing early warnings to regions at risk for RVF outbreaks are not of a high enough resolution for ruminant owners to assess their individual risk. (2) Methods: We analyzed risk factors for RVF occurrence and severity at the farm level using the numb…	South Africa		Farm level	Model	Deaths and abortions
20	Nma Bida Alhaji, Jibrin Aminu, Mohammed Kabiru Lawan, Olutayo Olajide Babalobi, Ibrahim Ghali-Mohammed, Ismail Ayoade Odetokun	2020	Seropositivity and associated intrinsic and extrinsic factors for Rift Valley fever virus occurrence in pastoral herds of Nigeria: a cross sectional survey	PubMed	Qualitative	Rift Valley fever (RVF) is a vector-borne emerging zoonotic disease of animals and humans, characterized by socioeconomic losses to livestock farmers and global public health threat. The study determined RVFV seroprevalence in cattle, assessed pastoralists’ knowledge about RVF, and factors that influence its occurrence in pastoral cattle herds of Nigeria. A cross-sectional study was conducted in …	Nigeria	North-Central	Farm level	Cross-sectional
29	EFSA Panel on Animal Health and Welfare (AHAW), Søren Saxmose Nielsen, Julio Alvarez, Dominique Joseph Bicout, Paolo Calistri, Klaus Depner, Julian Ashley Drewe, Bruno Garin‐Bastuji, José Luis Gonzales Rojas, Christian Gortázar Schmidt, Virginie Michel, Miguel Ángel Miranda Chueca, Helen Clare Roberts, Liisa Helena Sihvonen, Karl Stahl, Antonio Velarde, Arvo trop, Christoph Winckler, Catherine Ce…	2020	Rift Valley Fever: risk of persistence, spread and impact in Mayotte (France)	PubMed		Rift Valley fever (RVF) is a vector-borne disease transmitted by different mosquito species, especially Aedes and Culex genus, to animals and humans. In November 2018, RVF re-emerged in Mayotte (France) after 11 years. Up to the end of October 2019, 126 outbreaks in animals and 143 human cases were reported. RVF mortality was 0.01%, and the number of abortions reported in polymerase chain reactio…	Mayotte		Nantional	Risk factors	Monetary Mortality
31	Raphaëlle Métras, W. John Edmunds, Chouanibou Youssouffi, Laure Dommergues, Guillaume Fournié, Anton Camacho, Sebastian Funk, Eric Cardinale, Gilles Le Godais, Soihibou Combo, Laurent Filleul, Hassani Youssouf, Marion Subiros	2020	Estimation of Rift Valley fever virus spillover to humans during the Mayotte 2018–2019 epidemic	PubMed		ift Valley fever (RVF) is an emerging, zoonotic, arboviral hemor_x0002_rhagic fever threatening livestock and humans mainly in Africa. RVF is of global concern, having expanded its geographical range over the last decades. The impact of control measures on epidemic dynamics using empirical data has not been assessed. Here, we fitted a mathematical model to seroprevalence livestock and human RVF c…	Mayotte		Farm level	Model	Moratlity Morbidity
36	David B. Wallace, A. Mather, P. D. Kara, Leeann Naicker, Nobalanda B. Mokoena, A. Pretorius, T. Nefefe, N. Thema, Shawn Babiuk	2020	Protection of Cattle Elicited Using a Bivalent Lumpy Skin Disease Virus-Vectored Recombinant Rift Valley Fever Vaccine	PubMed		Lumpy skin disease and Rift Valley fever are two high-priority livestock diseases which have the potential to spread into previously free regions through animal movement and/or vectors, as well as intentional release by bioterrorists. Since the distribution range of both diseases is similar in Africa, it makes sense to use a bivalent vaccine to control them. This may lead to the more consistent a…
52	Abdala Hassan, Mathew Muturi, Athman Mwatondo, Jack Omolo, Bernard Bett, Solomon Gikundi, Limbaso Konongoi, Victor Ofula, Lyndah Makayotto, Jacqueline Kasiti, Elizabeth Oele, Clayton Onyango, Zeinab Gura, Kariuki Njenga, Peninah Munyua	2020	Epidemiological Investigation of a Rift Valley Fever Outbreak in Humans and Livestock in Kenya, 2018	PubMed		On the last week of May of 2018, a community-based syndromic surveillance system detected mass abortions and deaths of young livestock in northeastern Kenya. Two weeks later, Rift Valley fever (RVF) was confirmed in humans presenting with febrile illness and hemorrhagic syndrome in the same region. A joint animal and human response team carried out an investigation to characterize the outbreak an…	Kenya	North East	National	Surveillance	Monetary / Mortality
142	Alhaji NB, Aminu J, Lawan MK, Babalobi OO, Ghali-Mohammed I, Odetokun IA.	2020	Seropositivity and associated intrinsic and extrinsic factors for Rift Valley fever virus occurrence in pastoral herds of Nigeria: a cross sectional survey.	PubMed		Background Rift Valley fever (RVF) is a vector-borne emerging zoonotic disease of animals and humans, characterized by socioeconomic losses to livestock farmers and global public health threat. The study determined RVFV seroprevalence in cattle, assessed pastoralists’ knowledge about RVF, and factors that influence its occurrence in pastoral cattle herds of Nigeria. A cross-sectional study was co…	Nigeria	Niger State	Regional	Cross-sectional	Seropositivity
149	Rostal MK, Cleaveland S, Cordel C, Staden LV, Matthews L, Anyamba A, Karesh WB, Paweska JT, Haydon DT, Ross N.	2020	Farm-Level Risk Factors of Increased Abortion and Mortality in Domestic Ruminants during the 2010 Rift Valley Fever Outbreak in Central South Africa.	PubMed		(1) Background: Rift Valley fever (RVF) outbreaks in domestic ruminants have severe socio-economic impacts. Climate-based continental predictions providing early warnings to regions at risk for RVF outbreaks are not of a high enough resolution for ruminant owners to assess their individual risk. (2) Methods: We analyzed risk factors for RVF occurrence and severity at the farm level using the numb…	South Africa	Cetral South Africa	Farm level
21	Gebbiena M. Bron, Kathryn Strimbu, Hélène Cecilia, Anita Lerch, Sean M. Moore, Quan Tran, T. Alex Perkins, Quirine A. ten Bosch	2021	Over 100 Years of Rift Valley Fever: A Patchwork of Data on Pathogen Spread and Spillover	PubMed	Quantitative	Spillover to humans occurs and can be fatal. Here, we combined data on RVF disease in humans (22 countries) and animals (37 countries) from 1931 to 2020 with seroprevalence studies from 1950 to 2020 (n = 228) from publicly available databases and publications to draw a more complete picture of the past and current RVFV epidemiology. RVFV has spread from its original locus in Kenya throughout Afri…	Global		National	Cross-sectional	Fatality rate
22	Cynthia M. McMillen, Amy L. Hartman	2021	Rift Valley Fever: a Threat to Pregnant Women Hiding in Plain Sight?	PubMed		The potential for emerging mosquito-borne viruses to cause fetal infection in pregnant women was overlooked until the Zika fever outbreak several years ago. Rift Valley fever virus (RVFV) is an emerging arbovirus with a long his_x0002_tory of fetal infection and death in pregnant livestock. The effect of RVFV infection on pregnant women is not well understood. This Gem examines the effects that t…	Global		National		Fatality rate
83	Ayman Ahmed, Iman Mahmoud, Mawahib Eldigail, Rehab M. Elhassan, Scott C. Weaver	2021	The Emergence of Rift Valley Fever in Gedaref State Urges the Need for a Cross-Border One Health Strategy and Enforcement of the International Health Regulations	PubMed	Quantitative	This study investigated the causative agent of a haemorrhagic fever epidemic in Gedaref state, south-east Sudan. Six cases of febrile illness with haemorrhagic manifestations presented at outpatient health-clinics. Blood samples were collected from the patients and shipped to Khartoum where they were tested for dengue virus (DENV), chikungunya virus (CHIKV), and Rift Valley fever virus (RVFV) usi…	Sudan	Southeast	Regional		Seropositivity
89	Sana Kalthoum, Elena Arsevska, Kaouther Guesmi, Aymen Mamlouk, Jamel Cherni, Monia lachtar, Raja Gharbi, Bassem Bel Haj Mohamed, Wiem Khalfaoui, Anissa Dhaouadi, Mohamed Naceur Baccar, Haikel Hajlaoui, Samia Mzoughi, Chédia Seghaier, Lilia Messadi, Malek Zrelli, Soufien Sghaier, Catherine Cêtre-Sossah, Pascal Hendrikx, Cécile Squarzoni-Diaw	2021	Risk based serological survey of Rift Valley fever in Tunisia (2017–2018)	PubMed	Qaulitative	Rift Valley fever (RVF) has been reported in the sub-Saharan region of Africa, Egypt and Arabian Peninsula - Yemen and Saudi Arabia, over the past 20 years and is a threat to both the animal and human populations in Tunisia. Tunisia is considered as a high-risk country for the introduction of RVF due to the informal movements of diseased animals already reported in the neighboring countries. The …	Tunisia	23 randomly selected imadas	National / regional	Risk based survey	Seropositivity
123	George M. Warimwe, Michael J. Francis, Thomas A. Bowden, Samuel M. Thumbi, Bryan Charleston	2021	Using cross-species vaccination approaches to counter emerging infectious diseases	PubMed		Since the initial use of vaccination in the eighteenth century, our understanding of human and animal immunology has greatly advanced and a wide range of vaccine technologies and delivery systems have been developed. The COVID-19 pandemic response leveraged these innovations to enable rapid development of candidate vaccines within weeks of the viral genetic sequence being made available. The deve…				Review
128	Q. Mehmood, M. Irfan, I. Olushola Ogunkola, F. Jaguga, I. Ullah	2021	Rift valley fever and COVID-19 outbreak in Kenya: A double whammy	PubMed						Short communication
118	Paul Nyamweya Nyangau, Jonathan Makau Nzuma, Patrick Irungu, Menale Kassie	2021	Evaluating livestock farmers knowledge, beliefs, and management of arboviral diseases in Kenya: A multivariate fractional probit approach	PubMed	Qualitative	Globally, arthropod-borne virus (arbovirus) infections continue to pose substantial threats to public health and economic development, especially in developing countries. In Kenya, although arboviral diseases (ADs) are largely endemic, little is known about the factors influencing livestock farmers’ knowledge, beliefs, and management (KBM) of the three major ADs: Rift Valley fever (RVF), dengue f…	Kenya	Baringo / Kwale / Kilifi	Regional	Social Cross-sectional	Knowledge, attitudes and practices
152	Masemola M, Owusu-Sekyere E, Ogundeji AA, van Niekerk HN, Chaminuka	2021	Farmers' preference and willingness to pay for a multivalent lumpy skin disease and Rift Valley fever novel vaccine: A discrete choice experiment in the Free State province, South Africa.	PubMed		Rift Valley fever and lumpy skin disease are infectious ruminant diseases that are endemic in most African countries. The most cost-effective method of prevention and control is through annual vaccination. However, unlike lumpy skin disease, annual vaccination against Rift Valley fever is not practiced by many farmers due to its sporadic occurrences and shortcoming of the existing vaccines. This …	South Africa	Free State	Regional / farm level	Cross-sectional	WTP
8	Keli N. Gerken, A. Desirée LaBeaud, Henshaw Mandi, Maïna L’Azou Jackson, J. Gabrielle Breugelmans, Charles H. King	2022	Paving the way for human vaccination against Rift Valley fever virus: A systematic literature review of RVFV epidemiology from 1999 to 2021	PubMed	Qualitative	Rift Valley fever virus (RVFV) is a lethal threat to humans and livestock in many parts of Africa, the Arabian Peninsula, and the Indian Ocean. This systematic review’s objective was to consolidate understanding of RVFV epidemiology during 1999–2021 and highlight knowl_x0002_edge gaps relevant to plans for human vaccine trials The review is registered with PROSPERO (CRD42020221622). Reports of RV…	Arabian Peninsula Indian Ocean		Household	Systematic Review	Socioeconmic status
12	Paul Kato Kitandwe, Paul F. McKay, Pontiano Kaleebu, Robin J. Shattock	2022	An Overview of Rift Valley Fever Vaccine Development Strategies	PubMed		Rift Valley fever (RVF) is a mosquito-borne viral zoonosis that causes high fetal and neonatal mortality in ruminants and a mild to fatal hemorrhagic fever in humans. There are no licensed RVF vaccines for human use while for livestock, commercially available vaccines are all either live attenuated or inactivated and have undesirable characteristics. The live attenuated RVF vaccines are associate…
14	Daniel Wright, Jeroen Kortekaas, Thomas A. Bowden, George M. Warimwe	2022	Rift Valley fever: biology and epidemiology	PubMed	Qualitative	Rift Valley fever (RVF) is a mosquito-borne viral zoonosis that was first discovered in Kenya in 1930 and is now endemic throughout multiple African countries and the Arabian Peninsula. RVF virus primarily infects domestic livestock (sheep, goats, cattle) causing high rates of neonatal mortality and abortion, with human infection resulting in a wide variety of clinical outcomes, ranging from self…	Global		National Household
15	Hélène Cecilia, Alex Drouin, Raphaëlle Métras, Thomas Balenghien, Benoit Durand, Véronique Chevalier, Pauline Ezanno	2022	Mechanistic models of Rift Valley fever virus transmission: A systematic review	PubMed		Rift Valley fever (RVF) is a zoonotic arbovirosis which has been reported across Africa including the northernmost edge, South West Indian Ocean islands, and the Arabian Peninsula. The virus is responsible for high abortion rates and mortality in young ruminants, with economic impacts in affected countries. To date, RVF epidemiological mechanisms are not fully understood, due to the multiplicity …
34	Henson Kainga, James Mponela, Linda Basikolo, Marvin Collen Phonera, Prudence Mpundu, Muso Munyeme, Edgar Simulundu, Ngonda Saasa	2022	Assessment of Knowledge, Attitudes, and Practices towards Rift Valley Fever among Livestock Farmers in Selected Districts of Malawi	PubMed		Rift Valley fever (RVF) is a mosquito-borne viral zoonosis whose cases go unreported in endemic areas without active surveillance. Information on the knowledge, attitude, and practice of RVF among livestock farmers remains speculative in Malawi. A cross-section survey using a semi-structured questionnaire (n = 400) was conducted in eight districts of Malawi to capture information on knowledge, at…	Malawi	Eight districts, namely, Chitipa (CP), Karonga (KA), Salima (SA), Mangochi (MH), Chiradzulu (CZ), Thyolo (TO), Chikwawa (CK), and Nsanje (NE),	Regional / National Level	Cross-sectional
90	Barend Mark Bronsvoort, Robert Francis Kelly, Emily Freeman, Rebecca Callaby, Jean Marc Bagninbom, Lucy Ndip, Ian Graham Handel, Vincent Ngwang Tanya, Kenton Lloyd Morgan, Victor Ngu Ngwa, Gianluigi Rossi, Charles K. Nfon, Stella Mazeri	2022	A Cross-Sectional, Population-Based, Seroepidemiological Study of Rift Valley Fever in Cameroonian Cattle Populations	PubMed	Qaulitative	Rift Valley fever (RVF) is an important emerging zoonoses causing abortion and neonatal deaths in livestock and hemorrhagic fever in humans. It is typically characterized by acute epidemics with abortion storms often preceding human disease and these events have been associated with the El Niño weather cycles. Outside of areas that experience epidemics, little is known about its epidemiology. Her…	Cameroon	Northwest region / Vina Division of the Adamawa region	Regional	Model	Seropositivity
98	William A de Glanville, Kathryn J Allan, James M Nyarobi, Kate M Thomas, Felix Lankester, Tito J Kibona, John R Claxton, Benjamin Brennan, Ryan W Carter, John A Crump, Jo E B Halliday, Georgia Ladbury, Blandina T Mmbaga, Furaha Mramba, Obed M Nyasebwa, Matthew P Rubach, Melinda K Rostal, Paul Sanka, Emmanuel S Swai, Agnieszka M Szemiel, Brian J Willett, Sarah Cleaveland	2022	An outbreak of Rift Valley fever among peri-urban dairy cattle in northern Tanzania	PubMed	Qualitative	Background: Human and animal cases of Rift Valley fever (RVF) are typically only reported during large outbreaks. The occurrence of RVF cases that go undetected by national surveillance systems in the period between these outbreaks is considered likely. The last reported cases of RVF in Tanzania occurred during a large outbreak in 2007–2008. Methods: Samples collected between 2017 and 2019 from l…	Tanzania	Moshi	Regional	Retrospective	Seropositivity
99	Ismaila Seck, Modou Moustapha Lo, Assane Gueye Fall, Mariane Diop, Mamadou Ciss, Catherine Béatrice Cêtre-Sossah, Coumba Faye, Mbargou Lo, Adji Mareme Gaye, Caroline Coste, Cécile Squarzoni-Diaw, Rianatou Bada Alambedji, Baba Sall, Andrea Apolloni, Renaud Lancelot	2022	Identification of drivers of Rift Valley fever after the 2013–14 outbreak in Senegal using serological data in small ruminants	PubMed	Qualitative	ift Valley fever (RVF) is a mosquito-borne disease mostly affecting wild and domestic rumi_x0002_nants. It is widespread in Africa, with spillovers in the Arab Peninsula and the southwestern Indian Ocean. Although RVF has been circulating in West Africa for more than 30 years, its epidemiology is still not clearly understood. In 2013, an RVF outbreak hit Senegal in new areas that weren’t ever aff…	Senegal		National	Model	Seropositivity
105	Jonathan Bastard, Guillaume André Durand, Fanny Parenton, Youssouf Hassani, Laure Dommergues, Juliette Paireau, Nathanaël Hozé, Marc Ruello, Gilda Grard, Raphaëlle Métras, Harold Noël	2022	Reconstructing Mayotte 2018–19 Rift Valley Fever outbreak in humans by combining serological and surveillance data	PubMed	Quantitative	Abstract Background Rift Valley Fever (RVF) is a zoonosis that affects large parts of Africa and the Arabian Peninsula. RVF virus (RVFV) is transmitted to humans through contacts with infected animals, animal products, mosquito bites or aerosols. Its pathogenesis in humans ranges from asymptomatic forms to potentially deadly haemorrhagic fevers, and the true burden of human infections during outb…	Mayonette		National	Surveillance model	Seropositivity
125	Junyi He, Zhaoyu Guo, Pin Yang, Chunli Cao, Jing Xu, Xiaonong Zhou, Shizhu Li	2022	Social insights on the implementation of One Health in zoonosis prevention and control: a scoping review	PubMed		Background The One Health (OH) concept has been promoted widely around the globe. OH framework is expected to be applied as an integrated approach to support addressing zoonotic diseases as a significant global health issue and to improve the efficiency and effectiveness of zoonosis prevention and control. This review is intended to overview the social impact of the implementation of OH on zoonos…				Review
131	Tess Gannaway, Denis Majyambere, Mary Kabarungi, Liberata Mukamana, Fidèle Niyitanga, Janna Schurer, Beth Miller, Hellen Amuguni	2022	Using Outcome Mapping to Mobilize Critical Stakeholders for a Gender Responsive Rift Valley Fever and Newcastle Disease Vaccine Value Chain in Rwanda	PubMed		Approximately 752 million of the world's poor keep livestock to produce food, generate income, and build assets. Women represent two-thirds (~400 million people) of low-income livestock keepers. Infectious diseases are a major issue in preventing livestock keepers from optimizing production earnings and improving food security. In Rwanda, highly contagious yet preventable diseases that affect ani…	Rwanda		National	Value chain Analysis
139	Power GM, Vaughan AM, Qiao L, Sanchez Clemente N, Pescarini JM, Paixão ES, Lobkowicz L, Raja AI, Portela Souza A, Barreto ML, Brickley EB.	2022	Socioeconomic risk markers of arthropod-borne virus (arbovirus) infections: a systematic literature review and meta-analysis.	PubMed		Introduction: Arthropod-borne viruses (arboviruses) are of notable public health importance worldwide, owing to their potential to cause explosive outbreaks and induce debilitating and potentially life-threatening disease manifestations. This systematic review and meta-analysis aims to assess the relationship between markers of socioeconomic position (SEP) and infection due to arboviruses with mo…	Global			Systematic Review
81	Keli Nicole Gerken, Bryson Alberto Ndenga, Kevin Omondi Owuor, Christabel Achieng Winter, Krish Seetah, Angelle Desiree LaBeaud	2022	Leveraging livestock movements to urban slaughterhouses for wide-spread Rift Valley fever virus surveillance in Western Kenya	PubMed	Quantitative	Rift Valley fever virus (RVFV) is an economically devastating, zoonotic arbovirus endemic across Africa with potential to cause severe disease in livestock and humans. Viral spread is primarily driven by movement of domestic ruminants and there is a high potential for transboundary spread. Despite influx of livestock to urban areas in response to the high demand for meat and animal products, RVFV…	Kenya	Kisumu	Regional	Surveillance	Seropositivity
141	Bronsvoort BM, Kelly RF, Freeman E, Callaby R, Bagninbom JM, Ndip L, Handel IG, Tanya VN, Morgan KL, Ngwa VN, Rossi G, Nfon CK, Mazeri S.	2022	A Cross-Sectional, Population-Based, Seroepidemiological Study of Rift Valley Fever in Cameroonian Cattle Populations.	PubMed		Rift Valley fever (RVF) is an important emerging zoonoses causing abortion and neonatal deaths in livestock and hemorrhagic fever in humans. It is typically characterized by acute epidemics with abortion storms often preceding human disease and these events have been associated with the El Niño weather cycles. Outside of areas that experience epidemics, little is known about its epidemiology. Her…	Cameroon	Northwest region / Vina Division of the Adamawa region	Regional	Cross-sectional	Seropositivity
144	Lysholm S, Lindahl JF, Munyeme M, Misinzo G, Mathew C, Alvåsen K, Dautu G, Linde S, Mitternacht L, Olovsson E, Wilén E, Berg M, Wensman JJ.	2022	Crossing the Line: Seroprevalence and Risk Factors for Transboundary Animal Diseases Along the Tanzania-Zambia Border.	PubMed		Transboundary pathogens pose a threat to livelihood security in countries such as Zambia and Tanzania. This study aimed to investigate the seroprevalence of peste des petits ruminants virus (PPRV), foot and mouth disease virus (FMDV), sheep and goat pox virus (SGPV), Rift Valley fever virus (RVFV) and Brucella spp. in sheep and goats along the Tanzania-Zambia border. Another aim was to assess the…	Tanzania- Zambia border	Zambia: Nakonde / Mbala Tanzania: Tunduma / Momba	Regional	Cross-sectional	Seropositivity
130	Yusuf Bitrus Ngoshe, Eric Etter, Jose Pablo Gomez-Vazquez, Peter N. Thompson	2023	Knowledge, Attitudes, and Practices of Communal Livestock Farmers regarding Animal Health and Zoonoses in Far Northern KwaZulu-Natal, South Africa	PubMed		The presence of zoonotic diseases adversely affects livestock production and farmers’ livelihood in communal areas. A lack of awareness about zoonotic diseases among rural farmers results in economic losses and health risks. The far north-eastern corner of KwaZulu-Natal (KZN) province, South Africa, is home to large numbers of communal livestock farmers who live adjacent to wildlife reserves and …	South Africa	Jozini / uMhlabuyalingana	Regional	Cross-sectional	Knowledge, attitudes and practices
